# Supplementary material for: Secondary Metabolites with Agricultural Antagonistic Potential from Aspergillus sp. ITBBc1, a Coral-Associated Marine Fungus
Source: Mar Drugs. 2024 Jun 11;22(6):270. doi: 10.3390/md22060270 (PMC11205182; doi:10.3390/md22060270)
Supplement: Supplementary file 1 [file marinedrugs-22-00270-s001.zip]

Archive with 1 entries (1 files):
- marinedrugs-3037324-supplementary.pdf
